# Supplementary material for: Enhancing Stability and Emissions in Metal Halide Perovskite Nanocrystals Through Mn2⁺ Doping
Source: Nanomaterials (Basel). 2025 Jun 1;15(11):847. doi: 10.3390/nano15110847 (PMC12158230; doi:10.3390/nano15110847)
Supplement: Supplementary file 1 [file nanomaterials-15-00847-s001.zip]

Archive with 1 entries (1 files):
- nanomaterials-3648841-supplementary.pdf
